# Supplementary material for: Photooxidation triggered ultralong afterglow in carbon nanodots
Source: Nat Commun. 2024 Mar 15;15:2365. doi: 10.1038/s41467-024-46668-z (PMC10943204; doi:10.1038/s41467-024-46668-z)
Supplement: Supplementary file 4 — Supplementary Data 1 [file 41467_2024_46668_MOESM4_ESM.xls]

## Sheet: The atomic coordinates of model
The atomic coordinates of models (C3, C5 and GNR)
C3
IMG0:	POSCAR
C14O2H10
1
27	0	0
0	25	0
0	0	16
O	C	H
2	14	10
Selective	dynamics
Direct
0.507563	0.595865	0.67357
0.465252	0.595081	0.705176
0.556484	0.427817	0.51027
0.60778	0.429887	0.507645
0.632505	0.479433	0.507597
0.605182	0.526245	0.507781
0.552807	0.525043	0.507726
0.527518	0.47493	0.511187
0.524864	0.573435	0.50147
0.394391	0.427234	0.514599
0.445681	0.426609	0.517448
0.473624	0.474179	0.51076
0.447277	0.523597	0.502241
0.394826	0.523158	0.499235
0.368613	0.475773	0.504994
0.474244	0.572624	0.497011
0.629022	0.392771	0.504626
0.538413	0.388792	0.509334
0.544948	0.611317	0.498792
0.464432	0.388333	0.525692
0.375247	0.561164	0.492116
0.453573	0.610005	0.491013
0.623749	0.565057	0.506477
0.373847	0.389761	0.519834
0.328224	0.475935	0.502619
0.672876	0.480853	0.506126
IMG1:	POSCAR
C14O2H10
1
27	0	0
0	25	0
0	0	16
O	C	H
2	14	10
Selective	dynamics
Direct
0.51534	0.589661	0.607056
0.4633	0.604685	0.5818
0.555714	0.427775	0.50646
0.607338	0.429075	0.504272
0.632549	0.47782	0.505356
0.605266	0.525123	0.508562
0.553532	0.524063	0.512162
0.527518	0.47493	0.511187
0.526003	0.575409	0.519271
0.394096	0.425674	0.514708
0.445623	0.426331	0.518027
0.4726	0.474358	0.511642
0.445456	0.522387	0.503023
0.393722	0.521292	0.498221
0.367758	0.473318	0.504172
0.470607	0.575936	0.502248
0.628013	0.391614	0.500792
0.537349	0.388996	0.503597
0.546158	0.608673	0.489207
0.465116	0.3885	0.526254
0.373652	0.558989	0.490967
0.457518	0.60114	0.450278
0.624116	0.563827	0.508663
0.374396	0.387702	0.520157
0.327393	0.473063	0.500934
0.672934	0.478953	0.503204
IMG2:	POSCAR
C14O2H10
1
27	0	0
0	25	0
0	0	16
O	C	H
2	14	10
Selective	dynamics
Direct
0.435631	0.606211	0.389325
0.494956	0.579332	0.586554
0.368766	0.467956	0.49407
0.552351	0.442063	0.441673
0.603957	0.43993	0.435862
0.632972	0.47905	0.474233
0.609636	0.519536	0.519051
0.538431	0.567114	0.576369
0.557768	0.522515	0.524943
0.460973	0.568667	0.413728
0.399839	0.428897	0.528106
0.451202	0.435161	0.524995
0.472761	0.480753	0.488616
0.440975	0.5201	0.454502
0.389451	0.513229	0.457634
0.527988	0.483244	0.484901
0.53007	0.411356	0.411008
0.384136	0.393263	0.557276
0.56854	0.590803	0.607582
0.475118	0.404594	0.552246
0.366376	0.544562	0.430393
0.502045	0.569039	0.404887
0.631604	0.550033	0.551142
0.621447	0.407414	0.401072
0.32868	0.462761	0.496014
0.673259	0.47778	0.469566
IMG3:	POSCAR
C14O4H10
1
25	0	0
0	25	0
0	0	16
C	H	O
14	10	4
Selective	dynamics
Direct
0.564032	0.512153	0.527332
0.553988	0.431766	0.444862
0.609397	0.427191	0.437605
0.642574	0.465027	0.475359
0.619793	0.506692	0.5208
0.542259	0.558427	0.574814
0.530105	0.474397	0.488089
0.452775	0.556736	0.40465
0.393105	0.426566	0.553087
0.470478	0.473873	0.495599
0.435249	0.510598	0.457008
0.379902	0.504851	0.468003
0.358649	0.463181	0.515364
0.448259	0.432136	0.542987
0.645298	0.535948	0.551854
0.353868	0.534061	0.4379
0.475346	0.403881	0.572956
0.377406	0.393587	0.590569
0.557664	0.605922	0.662589
0.528029	0.402039	0.41564
0.626571	0.393924	0.402522
0.508681	0.582311	0.336907
0.31538	0.459642	0.522779
0.686027	0.462127	0.470046
0.575464	0.574675	0.638018
0.501389	0.549084	0.367423
0.500015	0.581489	0.561068
0.426365	0.597097	0.392708
C5
IMG0:	POSCAR
C22O2H14
1
27	0	0
0	25	0
0	0	16
O	C	H
2	22	14
Selective	dynamics
Direct
0.463499	0.595122	0.695157
0.509352	0.595401	0.703536
0.445731	0.426662	0.516545
0.474774	0.572534	0.501413
0.36737	0.475198	0.50955
0.393554	0.524781	0.505774
0.447316	0.524329	0.506473
0.473785	0.475006	0.511504
0.395015	0.426713	0.515459
0.52549	0.572635	0.502096
0.527518	0.47493	0.511187
0.607014	0.526086	0.507928
0.633873	0.476891	0.508478
0.553342	0.524672	0.507478
0.556123	0.426887	0.512105
0.365256	0.57243	0.501797
0.314897	0.475046	0.508127
0.606847	0.427847	0.510027
0.288418	0.522302	0.503687
0.313995	0.571351	0.500811
0.686341	0.477754	0.5076
0.685674	0.574287	0.507581
0.712003	0.525621	0.506963
0.634426	0.574393	0.508028
0.383512	0.611294	0.500258
0.70573	0.612226	0.507921
0.29554	0.436675	0.510099
0.75244	0.525832	0.506251
0.247992	0.521808	0.502569
0.374763	0.388955	0.519702
0.455571	0.610704	0.496233
0.706344	0.439723	0.507748
0.464837	0.388421	0.521465
0.544583	0.610864	0.496914
0.537531	0.388213	0.513271
0.627606	0.390327	0.509548
0.615258	0.612742	0.509148
0.293477	0.608927	0.497524
IMG1:	POSCAR
C22O2H14
1
27	0	0
0	25	0
0	0	16
O	C	H
2	22	14
Selective	dynamics
Direct
0.467142	0.606253	0.583963
0.52114	0.595334	0.601649
0.445562	0.425599	0.515284
0.471101	0.575007	0.505877
0.366446	0.472201	0.511281
0.392418	0.522215	0.509616
0.445281	0.522214	0.510347
0.47244	0.474702	0.512753
0.39461	0.424351	0.51453
0.526915	0.574736	0.515662
0.527518	0.47493	0.511187
0.606995	0.523517	0.511
0.633379	0.473717	0.508796
0.554099	0.522951	0.512335
0.554728	0.426209	0.508162
0.364209	0.570255	0.506191
0.313901	0.472136	0.508706
0.605647	0.425581	0.507596
0.287705	0.519403	0.503619
0.313167	0.568808	0.502226
0.6859	0.473874	0.506895
0.686193	0.570552	0.508876
0.711949	0.521332	0.506254
0.635155	0.57167	0.512103
0.382829	0.609003	0.506851
0.706909	0.608049	0.508569
0.294494	0.433805	0.510035
0.75235	0.521066	0.503985
0.247302	0.518906	0.50076
0.375229	0.38598	0.51599
0.457022	0.599113	0.453363
0.705372	0.435582	0.505588
0.46543	0.387723	0.517702
0.544628	0.605534	0.476503
0.535206	0.388126	0.505866
0.625363	0.387431	0.505615
0.616323	0.610173	0.516027
0.29228	0.606108	0.498071
IMG2:	POSCAR
C22O2H14
1
27	0	0
0	25	0
0	0	16
O	C	H
2	22	14
Selective	dynamics
Direct
0.464252	0.626047	0.507423
0.495259	0.502387	0.677277
0.455598	0.432335	0.501261
0.479644	0.580715	0.492607
0.37502	0.47613	0.502395
0.398692	0.527625	0.501155
0.451943	0.529967	0.499891
0.479843	0.482543	0.502123
0.404727	0.429301	0.501754
0.532453	0.524113	0.649767
0.534925	0.48299	0.506737
0.613299	0.508314	0.57482
0.640104	0.485626	0.505677
0.560183	0.505307	0.574931
0.562232	0.460492	0.439834
0.367921	0.57371	0.499963
0.322558	0.47268	0.503563
0.613231	0.461535	0.439529
0.293828	0.518254	0.503176
0.316896	0.568882	0.500773
0.692627	0.487551	0.505166
0.692194	0.533397	0.638101
0.718281	0.51108	0.569915
0.641149	0.531588	0.641045
0.3851	0.613086	0.499229
0.712621	0.552141	0.689218
0.305357	0.433196	0.505096
0.758646	0.512502	0.568834
0.253475	0.515407	0.504298
0.386421	0.390314	0.50265
0.518429	0.575348	0.470027
0.712314	0.469717	0.452419
0.477974	0.395995	0.50317
0.547793	0.560191	0.681733
0.541938	0.443156	0.387386
0.633748	0.444075	0.387359
0.62226	0.548566	0.69507
0.294195	0.605032	0.499872
IMG3:	POSCAR
C22O4H14
1
27	0	0
0	25	0
0	0	16
O	C	H
4	22	14
Selective	dynamics
Direct
0.513483	0.583188	0.428954
0.538387	0.574495	0.674775
0.465921	0.624227	0.526029
0.502722	0.49423	0.68836
0.45565	0.433161	0.504587
0.476573	0.583417	0.487771
0.375215	0.476528	0.501089
0.39862	0.528114	0.498172
0.45188	0.530293	0.496321
0.479889	0.483392	0.501796
0.404866	0.429832	0.503325
0.531195	0.522655	0.649756
0.534925	0.48299	0.506737
0.613368	0.505424	0.575852
0.639782	0.484517	0.504978
0.560303	0.504078	0.574927
0.561798	0.460587	0.439175
0.367531	0.574025	0.496241
0.322794	0.472926	0.502658
0.612672	0.461429	0.438167
0.293791	0.518234	0.502719
0.316604	0.569085	0.499353
0.692257	0.487502	0.503378
0.69258	0.528847	0.639834
0.718208	0.509904	0.568781
0.641553	0.526171	0.643741
0.384239	0.613589	0.49407
0.713272	0.54567	0.692155
0.306035	0.433164	0.504066
0.758488	0.512883	0.566019
0.253465	0.515029	0.505376
0.386529	0.390864	0.505748
0.526679	0.619793	0.428592
0.711692	0.471958	0.44864
0.478234	0.397065	0.509867
0.56005	0.592765	0.634962
0.541129	0.444296	0.386447
0.632959	0.444832	0.385105
0.622628	0.540132	0.699974
0.293592	0.605037	0.499035
GNR
IMG0:	POSCAR
C48O2H12
1
22.1508	0	0
0	12.7888	0
0	0	16
O	C	H
2	48	12
Selective	dynamics
Direct
0.694001	0.629386	0.708968
0.694	0.530622	0.709656
0.306029	0.0298932	0.499999
0.583752	0.527658	0.500013
0.694012	0.529923	0.499952
0.360922	0.639323	0.5
0.583813	0.638967	0.500013
0.694052	0.636739	0.499964
0.30627	0.696604	0.499999
0.416667	0.694444	0.5
0.528021	0.694589	0.500002
0.639468	0.694117	0.500017
0.306145	0.803442	0.499999
0.416463	0.805764	0.5
0.527932	0.805487	0.500003
0.639413	0.805849	0.5
0.360749	0.860821	0.5
0.472289	0.861349	0.5
0.583759	0.861059	0.500002
0.694016	0.863245	0.49999
0.360668	0.972542	0.5
0.472216	0.972191	0.5
0.583725	0.972359	0.500001
0.694	0.970083	0.499992
0.472269	0.527886	0.500001
0.360755	0.527583	0.5
0.472397	0.638751	0.500001
0.527915	0.472078	0.500002
0.416322	0.0277035	0.5
0.527869	0.0279576	0.5
0.639383	0.0274771	0.500002
0.306015	0.136757	0.499999
0.416301	0.139011	0.5
0.639418	0.472561	0.500019
0.639372	0.139192	0.500002
0.360627	0.194165	0.5
0.472173	0.194579	0.5
0.58371	0.194356	0.500001
0.693984	0.196582	0.499992
0.52785	0.138802	0.5
0.472173	0.305439	0.5
0.583715	0.305656	0.500002
0.693985	0.303437	0.499989
0.306046	0.363369	0.499999
0.41632	0.361041	0.5
0.527856	0.361205	0.500003
0.639375	0.360832	0.500001
0.306088	0.470238	0.499999
0.416379	0.47236	0.5
0.360645	0.305919	0.5
0.262847	0.510643	0.500001
0.262846	0.322829	0.500001
0.26281	0.177274	0.500001
0.262816	0.989399	0.500001
0.737194	0.0106	0.500007
0.737185	0.156072	0.500007
0.737224	0.677263	0.500039
0.737185	0.48941	0.50004
0.737178	0.343942	0.500023
0.263097	0.656032	0.500001
0.737196	0.822706	0.500022
0.262897	0.843842	0.500001
IMG1:	POSCAR
C48O2H12
1
22.1508	0	0
0	12.7888	0
0	0	16
O	C	H
2	48	12
Selective	dynamics
Direct
0.719331	0.642268	0.603048
0.719661	0.524283	0.602615
0.305901	0.0302323	0.500473
0.584374	0.52706	0.504937
0.697814	0.524677	0.515198
0.36095	0.639408	0.499868
0.584377	0.640198	0.504861
0.697804	0.642402	0.515422
0.306218	0.696752	0.500116
0.416667	0.694444	0.5
0.528394	0.694831	0.501489
0.638805	0.696555	0.506318
0.306036	0.803472	0.500296
0.416363	0.805916	0.499844
0.52799	0.805878	0.499834
0.63907	0.806135	0.502235
0.360679	0.860984	0.500096
0.4721	0.861641	0.499212
0.583339	0.861804	0.499327
0.694187	0.863617	0.502608
0.360584	0.972793	0.500189
0.472075	0.972218	0.498676
0.583587	0.972995	0.4976
0.694229	0.970035	0.499327
0.472481	0.528205	0.500601
0.360871	0.527783	0.499765
0.472488	0.638868	0.500543
0.528389	0.4723	0.501705
0.416166	0.0279326	0.499576
0.527753	0.0282173	0.497646
0.639423	0.028115	0.497488
0.305889	0.137028	0.500541
0.416169	0.139278	0.499836
0.638756	0.470624	0.506328
0.639382	0.139121	0.497613
0.360564	0.194419	0.500453
0.472091	0.194885	0.49927
0.583555	0.194251	0.498016
0.694191	0.197186	0.499392
0.527742	0.138926	0.497961
0.472173	0.305439	0.5
0.58333	0.305342	0.499803
0.694207	0.303491	0.50255
0.305981	0.36369	0.500113
0.416316	0.361203	0.500073
0.527965	0.361227	0.50038
0.639065	0.361061	0.502359
0.306109	0.470398	0.499881
0.416519	0.47274	0.499932
0.360644	0.306146	0.500205
0.262865	0.510766	0.500204
0.262755	0.323268	0.500438
0.262661	0.177509	0.500086
0.262691	0.989672	0.500054
0.737499	0.0102863	0.499389
0.737497	0.156946	0.499459
0.732747	0.676751	0.474978
0.732558	0.490548	0.474358
0.737228	0.344566	0.506208
0.263006	0.656324	0.500264
0.737181	0.822649	0.506363
0.26281	0.843958	0.500564
IMG2:	POSCAR
C48O2H12
1
22.1508	0	0
0	12.7888	0
0	0	16
O	C	H
2	48	12
Selective	dynamics
Direct
0.675714	0.599942	0.634337
0.743485	0.65645	0.4456
0.640297	0.0273475	0.498152
0.416734	0.0276082	0.497741
0.528517	0.0276358	0.498606
0.306331	0.13676	0.497399
0.416642	0.138938	0.497474
0.63629	0.472149	0.537255
0.640068	0.138892	0.505511
0.36098	0.194151	0.49683
0.472524	0.194556	0.498941
0.584162	0.19413	0.504736
0.694173	0.19794	0.514327
0.528359	0.138726	0.50009
0.472173	0.305439	0.5
0.583548	0.305484	0.510344
0.693494	0.304075	0.525991
0.306163	0.363367	0.495258
0.416395	0.361031	0.497602
0.527873	0.360915	0.505658
0.63839	0.361722	0.524933
0.306217	0.470185	0.496078
0.416522	0.472454	0.497799
0.360841	0.305953	0.496253
0.528104	0.472279	0.504807
0.36088	0.52761	0.497357
0.472422	0.638687	0.500888
0.694646	0.968483	0.491209
0.306377	0.0299207	0.497971
0.583428	0.527792	0.512805
0.681157	0.517294	0.595875
0.360993	0.639342	0.498311
0.583962	0.638807	0.498103
0.689597	0.632888	0.444845
0.306326	0.69663	0.496733
0.416667	0.694444	0.5
0.528247	0.694319	0.499232
0.47234	0.528085	0.4997
0.306301	0.803377	0.497034
0.638404	0.69301	0.480349
0.528359	0.805446	0.49659
0.639695	0.803764	0.485705
0.360986	0.86079	0.498345
0.472582	0.861274	0.497935
0.584176	0.860374	0.494123
0.694642	0.861928	0.483033
0.361054	0.972567	0.497887
0.472698	0.971992	0.497868
0.584422	0.971941	0.497221
0.416654	0.805762	0.499135
0.736278	0.345463	0.531994
0.737727	0.158401	0.512783
0.263211	0.65609	0.494771
0.719862	0.46467	0.610267
0.67461	0.561802	0.409974
0.738033	0.00859689	0.491397
0.263106	0.843781	0.495383
0.263106	0.177185	0.497797
0.262915	0.322989	0.49405
0.26303	0.510679	0.495848
0.736845	0.818964	0.477354
0.263162	0.989482	0.498855
IMG3:	POSCAR
C48O4H12
1
22.1508	0	0
0	12.7888	0
0	0	16
O	C	H
4	48	12
Selective	dynamics
Direct
0.669703	0.562109	0.366567
0.744597	0.522306	0.54368
0.677882	0.570132	0.641227
0.738333	0.67637	0.409071
0.694049	0.969685	0.490691
0.360881	0.527661	0.497163
0.472503	0.638776	0.499789
0.306252	0.0301418	0.497197
0.583865	0.527954	0.506042
0.360953	0.639367	0.498436
0.584001	0.639476	0.489652
0.306284	0.696853	0.497426
0.416667	0.694444	0.5
0.528347	0.694722	0.496056
0.472366	0.528148	0.498404
0.528095	0.47227	0.501888
0.306264	0.803663	0.497791
0.528171	0.805908	0.494238
0.639146	0.805485	0.47827
0.360947	0.860941	0.498525
0.472408	0.861548	0.497492
0.583831	0.861146	0.491161
0.69408	0.863835	0.477939
0.360898	0.972714	0.497692
0.472444	0.972291	0.498079
0.584009	0.972545	0.496647
0.41656	0.805874	0.499049
0.637146	0.695135	0.466357
0.416509	0.472539	0.497451
0.360748	0.306081	0.49593
0.638337	0.362302	0.525219
0.686209	0.646038	0.415398
0.687364	0.528208	0.574197
0.639728	0.028011	0.499118
0.416509	0.0278995	0.497869
0.528167	0.0280315	0.499022
0.306212	0.136979	0.496637
0.416429	0.139243	0.497524
0.636925	0.472851	0.528791
0.306161	0.470383	0.49551
0.360832	0.194392	0.49654
0.472333	0.194798	0.499268
0.639414	0.138961	0.509549
0.693055	0.196855	0.526006
0.528039	0.139051	0.500876
0.472173	0.305439	0.5
0.58337	0.305987	0.510363
0.692409	0.302888	0.536722
0.306103	0.363582	0.494647
0.416376	0.361109	0.497365
0.527918	0.361171	0.504391
0.583714	0.194602	0.506434
0.263095	0.844237	0.497105
0.627197	0.544685	0.376178
0.263003	0.177427	0.496949
0.262882	0.323167	0.493431
0.262976	0.510896	0.494906
0.737469	0.00959088	0.492718
0.743947	0.501394	0.484756
0.263004	0.989815	0.497612
0.735836	0.155781	0.533139
0.734322	0.342719	0.552602
0.736427	0.821995	0.470284
0.263063	0.656482	0.496268
