# Supplementary material for: Photooxidation triggered ultralong afterglow in carbon nanodots
Source: Nat Commun. 2024 Mar 15;15:2365. doi: 10.1038/s41467-024-46668-z (PMC10943204; doi:10.1038/s41467-024-46668-z)
Supplement: Supplementary file 6 — Source Data [file 41467_2024_46668_MOESM6_ESM.xlsx]

## Sheet: The afterglow lifetime of CDs-1
CDs-1
	Time
	0	262200	243600	243400	227400
	6	193200	171700	162600	155900
	11	153900	135900	128300	122600
	16	133400	118400	110000	108300
	21	121200	104600	98640	99750
	26	108900	93800	88110	84370
	31	98520	88240	82740	81660
	36	91470	81590	76360	73230
	41	86520	76890	72150	70460
	46	77230	69660	65450	65280
	51	74940	65760	61400	59840
	56	67710	62240	57720	55980
	61	62900	59000	56160	55060
	66	63140	54420	52590	49150
	71	57650	52160	51380	49990
	76	55940	49790	46550	46150
	81	54840	47730	46670	45270
	86	50460	43860	43930	42140
	91	47130	43790	42790	41510
	96	47000	42100	41030	38850
	101	44800	42140	38230	38910
	106	44410	39270	36880	38570
	111	44730	40180	37810	34760
	116	40530	37120	32980	34640
	121	38590	36030	34270	33400
	126	37780	33750	32290	31730
	131	38700	33450	30510	32650
	136	36960	34820	31180	31320
	141	37040	32730	30790	27920
	147	36660	31050	28600	29060
	152	33260	31270	28410	27190
	157	31990	28190	28430	27120
	162	34520	28990	25600	27260
	167	32720	27670	25620	27930
	172	30780	25950	24980	24210
	176	29140	25730	26510	24470
	181	29080	24250	23760	22660
	184	26550	26080	24110	22690
	186	27680	24170	21620	23770
	191	25460	22890	21090	22040
	196	25440	21430	20710	20200
	200	28250	24190	24900	22200
	205	25590	23360	21750	21090
	210	26250	23470	22310	21310
	215	25420	22690	21060	21060
	220	23960	21430	20700	20500
	225	22850	20240	19900	18910
	230	24020	19430	17230	18890
	235	23890	21670	19310	19760
	240	21470	20020	17050	17370

## Sheet: The afterglow lifetime of CDs-2
CDs-2
	Time
	0	300000	275300	254200	241900
	6	145800	132400	122400	120600
	11	114100	100400	95820	91840
	16	91900	84170	79870	77590
	21	84250	73760	69410	68760
	26	72320	65470	62930	60670
	31	65420	59060	54140	53180
	36	59730	54580	50550	48670
	41	56270	54600	47800	47100
	46	51570	46800	44750	43240
	51	46660	45230	39900	41170
	56	49650	37900	38010	37360
	61	42420	39880	37510	36030
	66	38920	36120	32160	33870
	71	37370	36750	33310	31960
	76	35550	33160	31630	30900
	81	37440	32710	33030	30300
	86	34070	30680	28440	28140
	91	31420	28680	27720	26450
	96	29420	28900	27820	25230
	101	31240	27810	27660	24790
	106	28940	26770	25480	25470
	111	28530	23660	24920	23700
	116	27180	24270	24330	23050
	121	25270	23960	23580	22040
	126	25940	21530	21300	20590
	131	23700	21640	21200	21020
	136	25680	23100	21420	20820
	141	24220	21550	21430	19980
	147	21370	21900	19730	20160
	152	22570	20250	18910	18260
	157	19520	19420	18490	19130
	162	22810	26920	19620	17100
	167	20070	18290	18070	16810
	172	19790	19110	17710	17000
	176	19050	18090	17540	16610
	181	18260	15680	15930	15410
	184	18310	18400	18600	16330
	186	18310	16570	16720	14460
	191	16610	14380	16130	14110
	196	17720	15870	15550	14940
	200	16630	20820	13270	15040
	205	15830	14810	15910	15060
	210	16180	17200	14100	15390
	215	17260	16110	15810	14310
	220	17050	14940	13980	14500
	225	16630	13830	13690	13760
	230	14420	11960	12840	15580
	235	16940	15810	12490	15080
	240	15870	12610	12490	12770

## Sheet: The afterglow lifetime of CDs-3
CDs-3
	Time
	0	384900	338500	317200	293900
	6	124400	117600	112200	108100
	11	91010	85700	82410	78370
	16	68710	67250	65270	65110
	21	58390	54480	54400	55000
	26	49640	48610	45870	47720
	31	43930	41190	41110	39200
	36	40720	35990	35770	35600
	41	34430	35420	32460	34060
	46	31970	30620	29580	31440
	51	29400	29180	29810	26700
	56	27250	26440	25220	26780
	61	24900	24480	24460	23360
	66	24140	23800	24830	25100
	71	22860	22630	24010	23460
	76	22600	22840	22130	22590
	81	21510	22780	21240	19860
	86	19850	19610	18880	19660
	91	19100	20090	19640	20910
	96	19170	18740	19460	19990
	101	18150	18320	17560	17430
	106	17810	18310	15990	17940
	111	17840	17350	16430	15250
	116	16450	15620	16580	14730
	121	14010	16520	15950	16150
	126	15060	15020	13970	14630
	131	15210	15390	14990	15650
	136	16880	15340	14780	15320
	141	13900	15420	13820	14190
	147	13370	14510	12660	13980
	152	14460	13910	13520	13660
	157	12850	14410	14160	13210
	162	13390	11240	13000	12720
	167	13980	15100	12680	11810
	172	14330	12920	12430	12350
	176	13030	13340	13070	11340
	181	13320	9476	13190	10950
	184	10750	11210	10310	11780
	186	12570	11160	11950	12070
	191	10700	11170	11030	9737
	196	10050	11110	9583	11730
	200	13090	10700	11180	11410
	205	11500	10630	10790	10390
	210	11390	10480	11270	12160
	215	10230	9816	9729	9462
	220	10970	10650	11560	10430
	225	10350	10530	10240	10770
	230	9554	8129	9973	8776
	235	11260	10330	11480	10030
	240	9383	13230	10690	10810

## Sheet: The afterglow lifetime p-CDs-1
		Time
		0	875600	991100	1072000	1098000	1297000	1402000
		5	630200	566100	498300	584700	519300	444400
		10	372600	297600	250600	354700	276200	230400
		15	286300	218500	182900	276300	206200	174200
		20	253500	186800	158600	246900	180000	151300
		25	232700	166900	144800	227900	163100	140700
		32	217400	158200	135400	212600	158500	131900
		36	211700	159200	138600	208700	153500	131100
		41	203800	153300	134600	206000	153200	133300
		45	204400	156200	136100	202200	153400	132900
		56	203600	154000	134200	201700	153000	130000
		61	195400	151500	132600	196900	152000	129400
		65	195000	144500	131700	194800	149700	125800
		69	195800	149300	131700	194200	150400	129200
		75	192000	151800	131600	198200	149700	130800
		80	191200	149900	131100	191200	149400	129100
		87	186800	149400	132600	191100	149400	129700
		91	187400	148900	130000	190700	150600	130300
		96	189000	146600	127900	189600	147900	130800
		100	187100	143900	129300	180600	143200	131500
		111	179300	141900	126200	178600	142100	127200
		115	174800	137700	122700	179800	141400	124200
		122	167200	135300	125200	174200	137500	122300
		128	172400	137100	120800	168700	140200	117500
		132	167000	131200	120000	164600	135900	118900
		136	163300	130600	116000	160800	142500	115700
		140	158900	131200	117500	161800	130400	118900
		145	156700	129600	113900	157900	124300	112500
		150	157200	126800	113900	153100	126600	112600
		155	154200	128200	111500	155200	127100	111000
		160	152300	124200	110000	153300	124600	110000
		165	152600	122600	112500	151900	119900	111900
		170	145500	119700	106100	146700	118800	107700
		175	141000	114600	108400	141800	117500	105100
		180	136800	116400	103400	138700	112700	101300
		185	136700	113600	103100	133200	112900	105100
		193	134900	113800	102100	136900	109800	102500
		200	132700	109000	100800	133200	107600	95670
		206	123000	110400	99190	127000	104500	97740
		210	125700	109300	98050	123600	105900	97180
		215	125000	104200	97340	127000	103600	98210
		220	120900	103700	95970	124600	104000	94590
		225	115100	101000	95560	120800	102200	91670
		231	113100	100000	90930	117500	99230	89280
		237	116200	96550	92630	116900	98230	91380
		241	116000	96790	93320	117700	100700	91970
		245	114400	101400	92640	114700	102500	89690
		255	111300	94350	87240	113300	97670	88590
		260	107400	95440	88350	116500	91910	86250
		265	104500	90440	85580	103800	91190	84070
		270	104500	91280	82800	103100	89190	82490
		275	101200	86870	80940	99640	82720	82690
		280	96840	89160	80950	100000	85970	77680
		285	98000	86170	79670	99460	87200	78170
		291	99530	87130	81470	100100	86560	79140
		296	98660	86290	79820	97540	83640	82100
		300	97330	86930	81910	97520	84280	77760
		305	96310	83400	79310	97860	86280	80560
		310	96250	86210	80650	96100	83540	78010

## Sheet: The afterglow lifetime p-CDs-2
		Time
		0	1409000	1788000	1954000	1834000	2416000	2706000
		5	682100	714500	663600	740400	745800	695800
		10	476400	458000	427300	469700	430900	383800
		15	377700	355800	329400	358000	317100	283200
		20	335000	305500	285000	315500	266000	242600
		25	304000	274700	255900	279600	240900	216800
		32	275200	247800	240100	258100	220600	203000
		36	268600	241400	225400	247200	213100	192300
		41	262500	234000	221700	244500	204900	191900
		45	261600	227900	215500	243100	200400	190600
		56	245200	219600	210000	234600	199500	187500
		61	242600	216900	208300	225300	197300	182300
		65	238000	213600	207200	226200	198100	182200
		69	235200	213100	202500	213400	190800	176300
		75	232100	210400	203700	218300	188600	179100
		80	233800	208400	202600	220500	188800	180500
		87	229700	205100	204300	217600	188200	179900
		91	227400	201800	195600	213900	188400	174500
		96	220900	200900	191700	210000	186500	173400
		100	216000	202400	192400	208500	177900	170500
		111	211200	193400	188000	202500	176500	166500
		115	208500	190600	184100	201500	176500	166700
		122	205700	184800	178800	197200	169700	162300
		128	199700	183300	176800	187700	164900	157100
		132	194200	180200	168500	185000	160800	156100
		136	190600	174400	167300	181800	160200	151200
		140	188900	173900	167000	181500	154600	151400
		145	189200	170700	162900	171700	153700	154000
		150	183000	168100	160600	175700	154800	148100
		155	180800	164900	160700	170900	152600	146600
		160	179500	160600	158900	170500	151000	141600
		165	172800	161400	154700	162800	146200	141600
		170	176100	155800	152100	163600	144400	141500
		175	164000	151600	148000	158900	141300	133300
		180	161300	147000	144100	155000	138600	130700
		185	160400	146800	140700	150500	133700	129700
		193	155800	145100	143300	148900	130100	129800
		200	151900	142300	139400	149000	129700	126400
		206	143900	135100	134400	137900	128700	116600
		210	147100	138000	128300	140900	124000	116300
		215	144000	136800	130100	140500	125500	125100
		220	136700	131400	130500	133500	120100	116500
		225	137700	128200	122000	130500	123100	115100
		231	132600	124900	122500	128000	114300	108800
		237	131500	124600	117900	127700	116000	112600
		241	133100	122900	119500	127800	118000	109400
		245	131100	123600	120800	128800	117900	113600
		255	127200	118900	117400	119800	111900	106900
		260	123200	115100	114700	119000	111200	106600
		265	121900	112400	112200	117200	104100	105400
		270	115700	112700	107600	111600	104500	100800
		275	109200	105600	106400	109600	102000	99250
		280	110600	105400	103700	104800	102800	95390
		285	109900	109300	103600	110100	100300	99490
		291	112100	107600	103900	111500	102800	98510
		296	108300	105400	100800	104600	98650	94430
		300	109800	104300	100300	103900	97020	94040
		305	106900	103500	103000	104400	97630	91800
		310	107600	102000	110700	105600	99350	93650

## Sheet: The afterglow lifetime p-CDs-3
	Time
	0	2291000	3011000	3412000	2233000	2992000	3251000
	5	588800	612600	624900	660600	688300	676300
	10	469200	473400	476000	496800	489800	475200
	15	407600	398200	397400	408200	383600	372700
	20	366800	350700	355800	364600	338500	328700
	25	334500	321300	323400	327900	305500	299200
	32	309500	296700	294700	304000	275300	274900
	36	300500	278900	286100	286800	268400	263500
	41	293400	274600	276800	282700	256100	261200
	45	281300	266500	265100	275400	247800	251300
	56	272500	256500	255300	266700	242500	239700
	61	266400	245600	250100	261200	238800	233900
	65	265500	242400	243000	255100	231400	229700
	69	256100	239600	240200	249400	227500	230100
	75	259000	235800	244000	250100	230800	226100
	80	250900	232100	240600	247900	222200	227600
	87	249900	233400	238400	243500	224200	217500
	91	246800	229400	228900	240000	217500	217500
	96	237900	225300	226500	237900	213500	210700
	100	232600	223000	224800	232700	215100	211700
	111	231900	214000	220200	226000	205700	207800
	115	224900	216400	213600	220800	201800	202900
	122	223200	210700	206200	216500	197900	196600
	128	210200	200500	207200	213000	192200	192500
	132	205500	194500	196800	200500	189300	190100
	136	202600	192800	198000	200800	186100	184900
	140	201400	191500	191800	197400	185400	184700
	145	196300	187500	190300	194200	182000	179600
	150	188300	182300	189800	191700	175900	177100
	155	191100	178700	184000	189100	172300	178300
	160	186100	176800	180800	187000	173400	175100
	165	185600	174500	181000	183200	170000	170700
	170	181000	171000	171000	178900	164000	165800
	175	171600	167400	165800	170300	158800	159400
	180	168800	161800	160500	168200	157000	157300
	185	165300	159100	161100	164900	156600	155400
	193	162800	159200	159000	162600	153900	148900
	200	157300	154900	158300	160900	148700	149600
	206	150600	148900	150400	155000	143100	142700
	210	150700	145300	148500	150800	142700	142000
	215	145600	146800	146800	148400	137600	141500
	220	140300	137200	144100	143900	137600	139500
	225	140200	138800	141700	141900	132400	134400
	231	136600	135100	133100	136000	130000	128300
	237	133000	134000	133500	136700	126500	128400
	241	133300	135000	140300	133500	128100	129900
	245	139000	134200	137300	135700	128900	129900
	255	127800	124500	130300	126000	121400	126300
	260	129000	123500	128000	127200	119300	122600
	265	123700	119700	121700	123700	119600	119900
	270	119200	117300	120100	117900	115400	116500
	275	115800	116100	116000	117600	114300	113300
	280	114600	109400	113000	114500	107800	108800
	285	110700	113900	114300	111600	107000	112800
	291	113900	111600	113800	114200	108500	115300
	296	107900	106600	111900	109900	105800	107600
	300	109800	110500	109200	110200	108600	109700
	305	109600	108000	108000	110800	105600	107900
	310	109100	106600	109800	108100	107500	104900

## Sheet: CDs PL
CDs FL
	Ex	Em
	400	-8.11124
	402	0.14471
	404	10.2155
	406	21.9385
	408	38.6276
	410	43.0066
	412	33.3223
	414	14.6582
	416	2.81841
	418	0.28193
	420	0.52608
	422	0.88025
	424	1.00287
	426	1.02323
	428	1.29105
	430	1.78739
	432	2.49537
	434	3.29836
	436	3.62235
	438	3.74426
	440	3.39071
	442	2.96027
	444	2.95674
	446	3.26605
	448	3.67687
	450	3.81724
	452	3.63383
	454	3.49282
	456	3.38822
	458	3.36079
	460	3.39232
	462	3.66412
	464	4.2651
	466	5.10317
	468	5.51118
	470	5.271
	472	4.45616
	474	3.90532
	476	3.83146
	478	3.75336
	480	4.04002
	482	4.12026
	484	4.06303
	486	3.97469
	488	3.5784
	490	3.31314
	492	3.42838
	494	4.12961
	496	4.80161
	498	5.05359
	500	4.9522
	502	4.36189
	504	3.92199
	506	3.78637
	508	3.9348
	510	4.11005
	512	3.97272
	514	3.41011
	516	2.99652
	518	2.82596
	520	2.94618
	522	3.41875
	524	3.61841
	526	3.89251
	528	4.14353
	530	3.77514
	532	3.32177
	534	2.90871
	536	2.90666
	538	3.3172
	540	3.97696
	542	4.63173
	544	4.76525
	546	4.96059
	548	4.81041
	550	3.89612
	552	2.69988
	554	1.76544
	556	1.40042
	558	1.97868
	560	2.79583
	562	3.38211
	564	3.66501
	566	3.9528
	568	3.94767
	570	4.00731
	572	4.03074
	574	3.53444
	576	2.63582
	578	1.98822
	580	1.65799
	582	2.22014
	584	2.70545
	586	2.49356
	588	2.55833
	590	3.39597
	592	5.54002
	594	8.7697
	596	12.0461
	598	14.656
	600	17.1595
	602	18.9374
	604	19.3211
	606	21.1682
	608	22.4075
	610	24.9008
	612	28.459
	614	31.9837
	616	35.9859
	618	40.095
	620	45.2264
	622	55.137
	624	68.1225
	626	82.4493
	628	98.6754
	630	114.722
	632	139.892
	634	179.468
	636	233.347
	638	304.911
	640	386.647
	642	474.436
	644	570.038
	646	693.243
	648	853.143
	650	1063.84
	652	1340.75
	654	1686.6
	656	2088.19
	658	2537.57
	660	3042.78
	662	3617.13
	664	4286.07
	666	4995.07
	668	5696.47
	670	6332.49
	672	6812.46
	674	7091.68
	676	7102.02
	678	6857.03
	680	6434.48
	682	5837.87
	684	5135.12
	686	4424.35
	688	3782.88
	690	3290.94
	692	2920.11
	694	2614.4
	696	2372.66
	698	2201.97
	700	2115.87
	702	2078.76
	704	2062.21
	706	2051.36
	708	2022.78
	710	2044.13
	712	2065.82
	714	2096.67
	716	2126.28
	718	2132.83
	720	2137.97
	722	2157.78
	724	2170.69
	726	2137.21
	728	2056.53
	730	1938.72
	732	1824.26
	734	1738.43
	736	1663.19
	738	1568.91
	740	1461.9
	742	1348.98
	744	1218.4
	746	1123.91
	748	1056.57
	750	1008.68
	752	955.962
	754	868.074
	756	762.539
	758	672.8
	760	611.688
	762	576.949
	764	538.14
	766	489.037
	768	443.958
	770	405.013
	772	363.614
	774	327.035
	776	287.235
	778	272.978
	780	258.873
	782	229.694
	784	200.13
	786	186.815
	788	196.816
	790	199.518
	792	191.879
	794	196.034
	796	198.498
	798	212.314
	800	199.192
	802	174.77
	804	173.206
	806	167.239
	808	158.716
	810	144.819
	812	128.016
	814	129.69
	816	146.401
	818	157.673
	820	150.579
	822	123.355
	824	108.838
	826	126.228
	828	137.664
	830	131.775
	832	105.54
	834	87.3901
	836	94.1777
	838	99.9956
	840	94.0685
	842	86.6407
	844	89.3515
	846	77.3347
	848	65.2382
	850	51.3288

## Sheet: CDs Abs
CDs Abs
	Wavelength	Intensity
	800	0.003
	799	0.003
	798	0.003
	797	0.003
	796	0.003
	795	0.003
	794	0.003
	793	0.003
	792	0.004
	791	0.004
	790	0.004
	789	0.004
	788	0.004
	787	0.004
	786	0.004
	785	0.004
	784	0.004
	783	0.004
	782	0.004
	781	0.004
	780	0.004
	779	0.004
	778	0.004
	777	0.004
	776	0.004
	775	0.004
	774	0.004
	773	0.004
	772	0.004
	771	0.004
	770	0.004
	769	0.004
	768	0.004
	767	0.004
	766	0.004
	765	0.004
	764	0.004
	763	0.004
	762	0.005
	761	0.005
	760	0.005
	759	0.005
	758	0.005
	757	0.005
	756	0.005
	755	0.006
	754	0.006
	753	0.006
	752	0.006
	751	0.006
	750	0.006
	749	0.006
	748	0.006
	747	0.007
	746	0.007
	745	0.007
	744	0.007
	743	0.007
	742	0.007
	741	0.007
	740	0.008
	739	0.008
	738	0.008
	737	0.008
	736	0.008
	735	0.008
	734	0.008
	733	0.008
	732	0.009
	731	0.009
	730	0.009
	729	0.01
	728	0.01
	727	0.01
	726	0.011
	725	0.011
	724	0.012
	723	0.012
	722	0.013
	721	0.013
	720	0.014
	719	0.014
	718	0.015
	717	0.016
	716	0.017
	715	0.018
	714	0.019
	713	0.02
	712	0.021
	711	0.023
	710	0.024
	709	0.026
	708	0.027
	707	0.029
	706	0.031
	705	0.032
	704	0.034
	703	0.037
	702	0.039
	701	0.041
	700	0.043
	699	0.046
	698	0.049
	697	0.052
	696	0.055
	695	0.059
	694	0.062
	693	0.067
	692	0.071
	691	0.076
	690	0.082
	689	0.089
	688	0.098
	687	0.108
	686	0.12
	685	0.134
	684	0.15
	683	0.168
	682	0.19
	681	0.217
	680	0.247
	679	0.282
	678	0.321
	677	0.364
	676	0.41
	675	0.459
	674	0.511
	673	0.564
	672	0.619
	671	0.674
	670	0.727
	669	0.776
	668	0.818
	667	0.853
	666	0.88
	665	0.898
	664	0.908
	663	0.908
	662	0.9
	661	0.884
	660	0.862
	659	0.835
	658	0.803
	657	0.769
	656	0.731
	655	0.693
	654	0.656
	653	0.621
	652	0.588
	651	0.557
	650	0.529
	649	0.501
	648	0.475
	647	0.45
	646	0.427
	645	0.406
	644	0.387
	643	0.37
	642	0.354
	641	0.34
	640	0.327
	639	0.316
	638	0.305
	637	0.296
	636	0.288
	635	0.28
	634	0.274
	633	0.267
	632	0.262
	631	0.257
	630	0.252
	629	0.248
	628	0.245
	627	0.242
	626	0.24
	625	0.239
	624	0.238
	623	0.237
	622	0.237
	621	0.237
	620	0.237
	619	0.238
	618	0.24
	617	0.241
	616	0.243
	615	0.244
	614	0.244
	613	0.245
	612	0.245
	611	0.245
	610	0.244
	609	0.243
	608	0.241
	607	0.238
	606	0.235
	605	0.231
	604	0.227
	603	0.222
	602	0.216
	601	0.21
	600	0.204
	599	0.198
	598	0.192
	597	0.186
	596	0.18
	595	0.175
	594	0.17
	593	0.166
	592	0.162
	591	0.159
	590	0.156
	589	0.154
	588	0.151
	587	0.15
	586	0.148
	585	0.146
	584	0.145
	583	0.144
	582	0.143
	581	0.142
	580	0.141
	579	0.14
	578	0.139
	577	0.138
	576	0.138
	575	0.137
	574	0.136
	573	0.136
	572	0.136
	571	0.135
	570	0.135
	569	0.134
	568	0.134
	567	0.133
	566	0.133
	565	0.132
	564	0.131
	563	0.131
	562	0.13
	561	0.129
	560	0.128
	559	0.127
	558	0.126
	557	0.125
	556	0.123
	555	0.122
	554	0.122
	553	0.121
	552	0.121
	551	0.121
	550	0.121
	549	0.122
	548	0.124
	547	0.126
	546	0.128
	545	0.132
	544	0.136
	543	0.14
	542	0.144
	541	0.149
	540	0.153
	539	0.157
	538	0.16
	537	0.162
	536	0.163
	535	0.164
	534	0.163
	533	0.161
	532	0.158
	531	0.155
	530	0.151
	529	0.147
	528	0.143
	527	0.14
	526	0.136
	525	0.134
	524	0.132
	523	0.13
	522	0.13
	521	0.129
	520	0.13
	519	0.131
	518	0.133
	517	0.136
	516	0.139
	515	0.143
	514	0.148
	513	0.153
	512	0.158
	511	0.164
	510	0.17
	509	0.175
	508	0.18
	507	0.184
	506	0.188
	505	0.191
	504	0.194
	503	0.197
	502	0.199
	501	0.201
	500	0.203
	499	0.205
	498	0.206
	497	0.208
	496	0.21
	495	0.212
	494	0.214
	493	0.217
	492	0.22
	491	0.224
	490	0.229
	489	0.235
	488	0.242
	487	0.25
	486	0.259
	485	0.269
	484	0.28
	483	0.291
	482	0.304
	481	0.318
	480	0.333
	479	0.348
	478	0.364
	477	0.381
	476	0.398
	475	0.415
	474	0.432
	473	0.449
	472	0.467
	471	0.485
	470	0.503
	469	0.52
	468	0.537
	467	0.553
	466	0.568
	465	0.581
	464	0.595
	463	0.607
	462	0.619
	461	0.629
	460	0.638
	459	0.646
	458	0.653
	457	0.66
	456	0.666
	455	0.672
	454	0.677
	453	0.682
	452	0.687
	451	0.693
	450	0.699
	449	0.705
	448	0.713
	447	0.723
	446	0.733
	445	0.746
	444	0.759
	443	0.775
	442	0.793
	441	0.813
	440	0.835
	439	0.859
	438	0.884
	437	0.911
	436	0.938
	435	0.966
	434	0.995
	433	1.025
	432	1.058
	431	1.092
	430	1.128
	429	1.165
	428	1.203
	427	1.242
	426	1.282
	425	1.324
	424	1.368
	423	1.413
	422	1.459
	421	1.505
	420	1.547
	419	1.587
	418	1.624
	417	1.658
	416	1.689
	415	1.716
	414	1.74
	413	1.759
	412	1.773
	411	1.782
	410	1.787
	409	1.788
	408	1.785
	407	1.78
	406	1.773
	405	1.764
	404	1.753
	403	1.742
	402	1.728
	401	1.714
	400	1.697
	399	1.678
	398	1.658
	397	1.637
	396	1.614
	395	1.589
	394	1.564
	393	1.538
	392	1.511
	391	1.485
	390	1.458
	389	1.433
	388	1.409
	387	1.387
	386	1.366
	385	1.346
	384	1.328
	383	1.31
	382	1.294
	381	1.279
	380	1.266
	379	1.253
	378	1.242
	377	1.23
	376	1.219
	375	1.207
	374	1.195
	373	1.183
	372	1.171
	371	1.158
	370	1.145
	369	1.131
	368	1.117
	367	1.101
	366	1.085
	365	1.069
	364	1.053
	363	1.037
	362	1.02
	361	1.004
	360	0.988
	359	0.973
	358	0.957
	357	0.943
	356	0.929
	355	0.917
	354	0.905
	353	0.894
	352	0.883
	351	0.873
	350	0.863
	349	0.855
	348	0.847
	347	0.84
	346	0.834
	345	0.828
	344	0.824
	343	0.819
	342	0.815
	341	0.812
	340	0.809
	339	0.806
	338	0.803
	337	0.801
	336	0.799
	335	0.797
	334	0.795
	333	0.792
	332	0.789
	331	0.786
	330	0.783
	329	0.78
	328	0.776
	327	0.772
	326	0.768
	325	0.764
	324	0.76
	323	0.756
	322	0.752
	321	0.748
	320	0.743
	319	0.739
	318	0.734
	317	0.73
	316	0.725
	315	0.722
	314	0.718
	313	0.716
	312	0.713
	311	0.711
	310	0.71
	309	0.71
	308	0.709
	307	0.71
	306	0.711
	305	0.713
	304	0.715
	303	0.717
	302	0.72
	301	0.722
	300	0.725
	299	0.728
	298	0.731
	297	0.735
	296	0.739
	295	0.744
	294	0.75
	293	0.758
	292	0.767
	291	0.778
	290	0.791
	289	0.807
	288	0.825
	287	0.844
	286	0.865
	285	0.885
	284	0.904
	283	0.921
	282	0.936
	281	0.948
	280	0.96
	279	0.969
	278	0.979
	277	0.988
	276	0.997
	275	1.006
	274	1.014
	273	1.02
	272	1.025
	271	1.029
	270	1.031
	269	1.033
	268	1.033
	267	1.034
	266	1.035
	265	1.037
	264	1.039
	263	1.043
	262	1.047
	261	1.053
	260	1.059
	259	1.067
	258	1.076
	257	1.087
	256	1.101
	255	1.117
	254	1.137
	253	1.159
	252	1.186
	251	1.216
	250	1.25
	249	1.288
	248	1.331
	247	1.38
	246	1.434
	245	1.492
	244	1.553
	243	1.618
	242	1.687
	241	1.76

## Sheet: CDs Afterglow
CDs afterglow	Wavelength	Intensity
	636.585	141
	636.755	133
	636.924	151
	637.093	139
	637.262	155
	637.432	143
	637.601	144
	637.77	139
	637.939	152
	638.109	129
	638.278	143
	638.447	146
	638.616	152
	638.786	146
	638.955	152
	639.124	151
	639.293	152
	639.463	159
	639.632	155
	639.801	147
	639.97	145
	640.139	166
	640.309	169
	640.478	138
	640.647	154
	640.816	153
	640.986	159
	641.155	160
	641.324	153
	641.493	163
	641.662	136
	641.832	164
	642.001	156
	642.17	149
	642.339	137
	642.508	168
	642.677	157
	642.847	171
	643.016	160
	643.185	153
	643.354	149
	643.523	162
	643.693	167
	643.862	160
	644.031	173
	644.2	165
	644.369	179
	644.538	185
	644.707	160
	644.877	169
	645.046	170
	645.215	169
	645.384	157
	645.553	177
	645.722	148
	645.891	160
	646.061	170
	646.23	176
	646.399	167
	646.568	173
	646.737	185
	646.906	154
	647.075	179
	647.244	174
	647.413	182
	647.583	183
	647.752	186
	647.921	178
	648.09	161
	648.259	174
	648.428	173
	648.597	184
	648.766	161
	648.935	183
	649.104	179
	649.273	197
	649.442	179
	649.612	190
	649.781	179
	649.95	188
	650.119	193
	650.288	176
	650.457	191
	650.626	197
	650.795	215
	650.964	176
	651.133	207
	651.302	205
	651.471	199
	651.64	203
	651.809	192
	651.978	201
	652.147	195
	652.316	206
	652.485	208
	652.654	229
	652.823	216
	652.992	217
	653.161	207
	653.33	207
	653.499	210
	653.668	237
	653.837	224
	654.006	201
	654.175	219
	654.344	231
	654.513	231
	654.682	224
	654.851	224
	655.02	237
	655.189	225
	655.358	234
	655.527	225
	655.696	242
	655.865	234
	656.034	249
	656.203	237
	656.372	250
	656.541	253
	656.71	236
	656.879	254
	657.048	260
	657.217	249
	657.386	260
	657.555	263
	657.723	269
	657.892	268
	658.061	260
	658.23	256
	658.399	280
	658.568	267
	658.737	267
	658.906	280
	659.075	278
	659.244	276
	659.413	281
	659.582	300
	659.75	288
	659.919	294
	660.088	288
	660.257	308
	660.426	288
	660.595	308
	660.764	294
	660.933	308
	661.102	305
	661.27	317
	661.439	319
	661.608	318
	661.777	346
	661.946	320
	662.115	346
	662.284	351
	662.453	347
	662.621	318
	662.79	332
	662.959	344
	663.128	345
	663.297	356
	663.466	353
	663.634	366
	663.803	342
	663.972	380
	664.141	358
	664.31	392
	664.479	374
	664.647	412
	--	--
	664.985	419
	665.154	395
	665.323	387
	665.491	387
	665.66	396
	665.829	409
	665.998	404
	666.167	402
	666.335	418
	666.504	413
	666.673	401
	666.842	425
	667.011	422
	667.179	412
	667.348	418
	667.517	451
	667.686	438
	667.854	422
	668.023	437
	668.192	430
	668.361	445
	668.53	459
	668.698	474
	668.867	466
	669.036	446
	669.205	456
	669.373	462
	669.542	456
	669.711	475
	669.879	477
	670.048	465
	670.217	482
	670.386	488
	670.554	475
	670.723	480
	670.892	466
	671.061	493
	671.229	501
	671.398	499
	671.567	491
	671.735	478
	671.904	486
	672.073	495
	672.241	482
	672.41	496
	672.579	482
	672.748	520
	672.916	506
	673.085	493
	673.254	506
	673.422	494
	673.591	499
	673.76	493
	673.928	527
	674.097	490
	674.266	496
	674.434	496
	674.603	503
	674.772	504
	674.94	506
	675.109	492
	675.278	484
	675.446	492
	675.615	497
	675.783	504
	675.952	500
	676.121	494
	676.289	502
	676.458	493
	676.627	475
	676.795	486
	676.964	494
	677.132	492
	677.301	496
	677.47	487
	677.638	454
	677.807	472
	677.975	461
	678.144	470
	678.313	458
	678.481	476
	678.65	471
	678.818	446
	678.987	450
	679.156	451
	679.324	457
	679.493	444
	679.661	456
	679.83	442
	679.998	435
	680.167	441
	680.336	435
	680.504	437
	680.673	426
	--	--
	681.01	423
	681.178	436
	681.347	419
	681.515	414
	681.684	409
	681.853	419
	682.021	401
	682.19	396
	682.358	405
	682.527	388
	682.695	423
	682.864	387
	683.032	398
	683.201	385
	683.369	380
	683.538	382
	683.706	379
	683.875	374
	684.043	380
	684.212	388
	684.38	358
	684.549	370
	684.717	355
	684.886	376
	685.054	340
	685.223	347
	685.391	366
	685.56	356
	685.728	364
	685.897	338
	686.065	348
	686.234	345
	686.402	344
	686.57	326
	686.739	323
	686.907	346
	687.076	317
	687.244	320
	687.413	331
	687.581	340
	687.75	329
	687.918	314
	688.086	302
	688.255	302
	688.423	310
	688.592	300
	688.76	300
	688.929	317
	689.097	326
	689.265	314
	689.434	313
	689.602	302
	689.771	318
	689.939	295
	690.107	306
	690.276	307
	690.444	291
	690.613	295
	690.781	302
	690.949	303
	691.118	309
	691.286	293
	691.455	281
	691.623	276
	691.791	289
	691.96	294
	692.128	298
	692.296	267
	692.465	285
	692.633	283
	692.802	285
	692.97	287
	693.138	292
	693.307	288
	693.475	266
	693.643	295
	693.812	278
	693.98	290
	694.148	267
	694.317	295
	694.485	289
	694.653	284
	694.822	278
	694.99	250
	695.158	270
	695.327	273
	695.495	278
	695.663	257
	695.831	296
	696	266
	696.168	272
	696.336	275
	696.505	264
	696.673	282
	696.841	267
	697.01	279
	697.178	266
	697.346	275
	697.514	262
	697.683	255
	697.851	270
	698.019	267
	698.188	273
	698.356	266
	698.524	265
	698.692	280
	698.861	276
	699.029	275
	699.197	262
	699.365	267
	699.534	282
	699.702	266
	699.87	266
	700.038	285
	700.207	272
	700.375	287
	700.543	264
	700.711	265
	700.879	259
	701.048	279
	701.216	276
	701.384	265
	701.552	263
	701.721	254
	701.889	273
	702.057	253
	702.225	275
	702.393	264
	702.562	261
	702.73	257
	702.898	279
	703.066	276
	703.234	252
	703.402	277
	703.571	247
	703.739	265
	703.907	255
	704.075	274
	704.243	244
	704.412	258
	704.58	275
	704.748	266
	704.916	258
	705.084	261
	705.252	256
	705.42	275
	705.589	269
	705.757	259
	705.925	292
	706.093	291
	706.261	268
	706.429	249
	706.597	243
	706.766	259
	706.934	263
	707.102	263
	707.27	268
	707.438	273
	707.606	268
	707.774	260
	707.942	260
	708.11	251
	708.279	274
	708.447	238
	708.615	263
	708.783	242
	708.951	275
	709.119	260
	709.287	266
	709.455	275
	709.623	248
	709.791	269
	709.959	246
	710.128	257
	710.296	250
	710.464	264
	710.632	260
	710.8	270
	710.968	268
	--	--
	711.304	264
	711.472	252
	711.64	265
	711.808	250
	711.976	260
	712.144	263
	712.312	277
	712.48	268
	712.648	265
	712.816	273
	712.984	240
	713.152	257
	713.32	231
	713.488	255
	713.656	252
	713.824	253
	713.992	246
	714.16	265
	714.328	257
	714.496	243
	714.664	248
	714.832	253
	715	264
	715.168	246
	715.336	265
	715.504	252
	715.672	251
	715.84	243
	716.008	257
	716.176	256
	716.344	250
	716.512	255
	716.68	246
	716.848	240
	717.016	226
	717.184	259
	717.352	247
	717.52	236
	717.688	246
	717.856	254
	718.024	253
	718.192	244
	718.36	265
	718.528	233
	718.695	251
	718.863	221
	719.031	248
	719.199	244
	719.367	262
	719.535	242
	719.703	242
	719.871	246
	720.039	254
	720.207	265
	720.375	246
	720.543	246
	720.71	233
	720.878	243
	721.046	251
	721.214	244
	721.382	245
	721.55	239
	721.718	244
	721.886	256
	722.054	256
	722.221	235
	722.389	241
	722.557	225
	722.725	230
	722.893	244
	723.061	230
	723.229	237
	723.396	245
	723.564	236
	723.732	228
	723.9	245
	724.068	250
	724.236	241
	724.403	245
	724.571	235
	724.739	227
	724.907	240
	725.075	243
	725.243	240
	725.41	243
	725.578	233
	725.746	226
	725.914	228
	726.082	249
	--	--
	726.417	239
	726.585	239
	726.753	230
	726.921	212
	727.088	209
	727.256	234
	727.424	212
	727.592	238
	727.76	215
	727.927	221
	728.095	225
	728.263	226
	728.431	228
	728.598	218
	728.766	218
	728.934	219
	729.102	240
	729.27	242
	729.437	219
	729.605	231
	729.773	212
	729.941	215
	730.108	211
	730.276	217
	730.444	203
	730.611	230
	730.779	209
	730.947	231
	731.115	201
	731.282	221
	731.45	215
	731.618	208
	731.786	210
	731.953	201
	732.121	208
	732.289	196
	732.456	202
	732.624	205
	732.792	211
	732.959	205
	733.127	206
	733.295	203
	733.463	191
	733.63	207
	733.798	214
	733.966	215
	734.133	212
	734.301	198
	734.469	180
	734.636	200
	734.804	187
	734.972	200
	735.139	196
	735.307	183
	735.475	193
	735.642	201
	735.81	198
	735.977	187
	736.145	202
	736.313	197
	736.48	187
	736.648	191
	736.816	185
	736.983	187
	737.151	197
	737.319	202
	737.486	180
	737.654	211
	737.821	191
	737.989	183
	738.157	179
	738.324	183
	738.492	191
	738.659	196
	738.827	195
	738.995	180
	739.162	202
	739.33	178
	739.497	193
	739.665	189
	739.833	171
	740	187
	740.168	178
	740.335	186
	740.503	182
	740.67	191
	740.838	186
	741.006	189
	741.173	174
	741.341	165
	741.508	184
	741.676	190
	741.843	188
	742.011	188
	742.178	189
	742.346	166
	742.513	195
	742.681	172
	742.849	189
	743.016	179
	743.184	182
	743.351	171
	743.519	179
	743.686	174
	743.854	169
	744.021	173
	744.189	155
	744.356	184
	744.524	177
	744.691	152
	744.859	169
	745.026	172
	745.194	163
	745.361	164
	745.529	172
	745.696	174
	745.864	149
	746.031	162
	746.199	154
	746.366	165
	746.534	176
	746.701	170
	746.868	159
	747.036	172
	747.203	167
	747.371	163
	747.538	155
	747.706	157
	747.873	196
	748.041	158
	748.208	168
	748.376	175
	748.543	180
	748.71	159
	748.878	162
	749.045	162
	749.213	158
	749.38	159
	749.548	158
	749.715	168
	749.882	168
	750.05	186
	750.217	173
	750.385	175
	750.552	165
	750.719	165
	750.887	150
	751.054	161
	751.222	177
	751.389	173
	751.556	166
	751.724	153
	751.891	174
	752.058	156
	752.226	171
	752.393	167
	752.561	161
	752.728	163
	752.895	150
	753.063	159
	753.23	140
	753.397	170
	753.565	163
	753.732	158
	753.899	140
	754.067	168
	754.234	166
	754.402	142
	754.569	149
	754.736	145
	754.904	161
	755.071	137
	755.238	171
	755.405	147
	755.573	162
	755.74	152
	755.907	160
	756.075	156
	756.242	134
	756.409	162
	756.577	148
	756.744	170
	756.911	140
	757.079	160
	757.246	142
	757.413	152
	757.58	147
	757.748	138
	757.915	143
	758.082	137
	758.25	162
	758.417	141
	758.584	152
	758.751	153
	758.919	143
	759.086	155
	759.253	148
	759.42	150
	759.588	130
	759.755	149
	759.922	141
	760.089	150
	760.257	144
	760.424	142
	--	--
	--	--
	760.926	164
	761.093	147
	761.26	157
	761.427	129
	761.595	156
	761.762	136
	761.929	153
	762.096	144
	762.263	147
	762.431	147
	762.598	143
	762.765	155
	762.932	150
	763.099	144
	763.267	132
	763.434	135
	763.601	160
	763.768	131
	763.935	143
	764.102	140
	764.27	155
	764.437	137
	764.604	150
	764.771	142
	764.938	148
	765.105	138
	765.273	160
	765.44	141
	765.607	137
	765.774	144
	765.941	132
	766.108	135
	766.276	136
	766.443	142
	766.61	131
	766.777	158
	766.944	151
	767.111	129
	767.278	145
	767.445	141
	767.613	139
	767.78	127
	767.947	137
	768.114	133
	768.281	130
	768.448	145
	768.615	140
	768.782	120
	768.949	137
	769.117	128
	769.284	125
	769.451	138
	769.618	138
	769.785	152
	769.952	137
	770.119	147
	770.286	146
	770.453	138
	770.62	119
	770.787	141
	770.954	137
	771.122	121
	771.289	132
	771.456	142
	771.623	138
	771.79	132
	771.957	141
	772.124	143
	772.291	132
	772.458	140
	772.625	121
	772.792	131
	772.959	128
	773.126	131
	773.293	142
	773.46	125
	773.627	140
	773.794	129
	773.961	128
	774.128	124
	774.295	136
	774.462	127
	774.629	145
	774.796	122
	774.963	142
	775.13	138
	775.297	133
	775.464	131
	775.631	122
	775.798	132
	775.965	130
	776.132	139
	776.299	127
	776.466	138
	776.633	135
	776.8	135
	776.967	130
	777.134	119
	777.301	130
	777.468	123
	777.635	137
	777.802	126
	777.969	132
	778.136	125
	778.303	131
	778.47	146
	778.636	133
	778.803	139
	778.97	127
	779.137	129
	779.304	137
	779.471	121
	779.638	124
	779.805	131
	779.972	126
	780.139	141
	780.306	117
	780.473	140
	780.639	128
	780.806	135
	780.973	127
	--	--
	--	--
	781.474	128
	781.641	127
	781.808	121
	781.975	136
	782.142	115
	782.308	140
	782.475	119
	782.642	132
	782.809	118
	782.976	129
	783.143	130
	783.31	123
	783.476	138
	783.643	118
	783.81	138
	783.977	132
	784.144	118
	784.311	127
	784.478	120
	784.644	157
	784.811	125
	784.978	127
	785.145	118
	785.312	141
	785.479	126
	785.645	118
	785.812	127
	785.979	126
	786.146	118
	786.313	127
	786.479	125
	786.646	135
	786.813	127
	786.98	125
	787.147	131
	787.313	102
	787.48	128
	787.647	133
	787.814	130
	787.981	139
	788.147	134
	788.314	132
	788.481	139
	788.648	152
	788.814	133
	788.981	122
	789.148	122
	789.315	116
	789.481	141
	789.648	133
	789.815	133
	789.982	145
	790.148	138
	790.315	120
	790.482	133
	790.649	113
	790.815	129
	790.982	141
	791.149	120
	791.316	132
	791.482	129
	791.649	132
	791.816	135
	791.983	124
	792.149	125
	792.316	114
	792.483	123
	792.649	109
	792.816	118
